# Supplementary material for: Freezing or death feigning? Beetles selected for long death feigning showed different tactics against different predators
Source: Ecol Evol. 2022 Feb 7;12(2):e8533. doi: 10.1002/ece3.8533 (PMC8820118; doi:10.1002/ece3.8533)
Supplement: Supplementary file 1 — Appendix S1 [file ECE3-12-e8533-s001.xlsx]

## Sheet: Predation base population
sex	starvation	localization	latency localization	predation	latency predation
f	1	1	195	1	201
f	1	1	5865	1	6880
f	1	1	2923	1	3300
f	1	1	39	1	84
f	1	1	208	1	270
f	1	1	115	1	127
f	1	1	243	1	284
f	1	1	59	1	62
f	1	1	955	1	985
f	1	1	2737	1	2742
f	1	1	101	1	130
f	1	1	1590	1	1626
f	1	1	66	1	1400
f	1	1	70	1	112
f	1	1	629	1	647
f	1	1	1344	1	1360
f	1	1	31	1	58
f	1	1	2121	1	2148
f	7	1	298	1	559
f	7	1	2110	1	2113
f	7	1	6678	1	6738
f	7	1	206	1	1990
f	7	1	85	1	94
f	7	1	74	1	115
f	7	1		1
f	7	1	90	1	769
f	7	1	548	1	703
f	7	1	50	1	58
f	7	1	1575	1	1738
f	7	1	174	1	200
f	7	1	326	1	349
f	7	1	42	1	56
f	7	1	230	1	410
f	7	1	37	1	61
f	7	0		0
f	7	1	1650	1	1697
f	7	1	1005	1	1208
f	1	0		0
f	1	1	86	1	136
f	7	1	39	1	70
f	7	1	560	1	570
f	7	1	770	1	808
f	7	1	1190	1	1252
f	7	1	231	0
f	7	1	605	0
f	7	1	609	1	653
f	7	0		0
f	7	1	136	1	146
f	7	1	136	1	214
f	7	1	65	1	66
f	1	0		0
f	1	0		0
f	7	1	56	1	108
f	7	0		0
f	7	1	146	0
f	7	0		0
f	7	1	178	1	224
f	7	1	560	1	585
f	1	1	116	1	125
f	1	1	73	0
f	1	1	220	0
f	1	1	8	1	313
f	1	0		0
f	1	0		0
m	1	0		0
m	1	1	1800	0
m	1	1	357	0
m	1	1	118	1	243
m	1	1	34	1	49
m	1	1	100	1	128
m	1	1	50	0
m	7	1	3846	1	3888
m	7	1	43	1	69
m	7	1	3263	1	3296
m	7	1	15	1	20
m	7	1	163	1	171
m	7	1	1402	1	1418
m	7	1	27	1	38
m	1	1	1031	0
m	1	1	470	1	571
m	1	0		0
m	1	1	545	0
m	1	1	93	0
m	1	1	3732	1	3805
m	1	1	84	0
m	1	1	4455	1	4630
m	1	1	752	1	773
m	1	1	4280	1	4370
m	7	1	140	0
m	7	1	680	1	2056
m	7	1	440	1	475
m	7	1	49	1	134
m	7	1	1301	1	1338
m	7	1	100	1	126
m	7	1	560	1	4097
m	7	1	118	1	124
m	7	1	106	1	416
m	7	1	133	0
m	7	1	123	1	164
m	7	1	126	1	173
m	1	1	116	0
m	1	1	588	0
m	1	1	3396	0
m	1	0		0
m	1	1	76	0
m	7	1	1622	1	1674
m	7	0		0
m	7	1	210	0
m	7	1	12	1	66
m	7	1	186	1	223
m	7	1	207	1	207
m	7	1	491	1	495
m	7	1	178	1	193
m	7	1	470	1	482
m	7	1	94	1	96
m	7	1	1927	1	2025
m	7	1	628	1	630
m	7	1	903	1	908
m	7	1	1225	0
m	7	1	119	0
m	7	1	54	0
m	7	0		0
m	7	0		0
m	7	1	1300	1	1355
m	7	1	74	1	458
m	7	1	210	1	1360
m	7	1	113	1	189
m	7	1	95	1	128
m	14	1	181	1	218
m	14	1	109	1	115
m	14	1	35	1	191
m	14	1	127	1	343
m	14	1	641	1	655
m	1	1	94	0
m	1	1	171	0
m	1	1	173	0
m	1	1	102	0
m	1	1	35	0

## Sheet: Predation T. castaneum
strain	sex	starvation	localization	latency localization	predation	latency predation	escape after localization	predation after localization
long	f	1	0		0		-	-
long	f	1	0		0		-	-
long	f	1	0		0		-	-
long	m	1	0		0		-	-
long	f	1	0		0		-	-
long	f	1	0		0		-	-
long	f	1	0		0		-	-
long	m	1	0		0		-	-
long	m	1	0		0		-	-
long	m	1	0		0		-	-
long	m	1	0		0		-	-
long	m	1	0		0		-	-
long	f	1	0		0		-	-
long	f	1	0		0		-	-
long	f	1	1	1003	0		1	0
long	m	1	1	6985	0		1	0
long	f	1	1	104	1	172	0	1
short	f	1	0		0		-	-
short	ｆ	1	1	121	0		1	0
short	ｆ	1	1	338	0		1	0
short	m	1	1	57	0		1	0
short	m	1	1	201	0		1	0
short	m	1	1	196	0		1	0
short	m	1	1	112	0		1	0
short	m	1	1	36	0		1	0
short	m	1	1	3326	0		1	0
short	m	1	1	2032	0		1	0
short	f	1	1	8	0		1	0
short	f	1	1	94	0		1	0
short	m	1	1	28	0		1	0
short	m	1	1	201	0		1	0
short	ｆ	1	1	38	1	62	0	1
short	ｆ	1	1	45	1	303	0	1
short	ｆ	1	1	130	1	4154	0	1
short	m	1	1	153	1	246	0	1
short	f	1	1	22	1	30	0	1
short	f	1	1	107	1	130	0	1
short	f	1	1	1009	1	1090	0	1
short	f	1	1	23	1	30	0	1
short	m	1	1	288	1	302	0	1
short	m	1	1	615	1	626	0	1
short	f	1	1	146	1	174	0	1
short	f	1	1	68	1	84	0	1
short	f	1	1	43	1	265	0	1
long	ｆ	7	0		0		-	-
long	ｆ	7	0		0		-	-
long	ｆ	7	0		0		-	-
long	ｆ	7	0		0		-	-
long	f	7	0		0		-	-
long	f	7	0		0		-	-
long	m	7	0		0		-	-
long	m	7	0		0		-	-
long	m	7	0		0		-	-
long	f	7	0		0		-	-
long	f	7	0		0		-	-
long	f	7	0		0		-	-
long	f	7	0		0		-	-
long	m	7	0		0		-	-
long	m	7	0		0		-	-
long	f	7	1	286	0		1	0
long	ｆ	7	1	846	1	1823	0	1
long	m	7	1	1730	1	4217	0	1
long	f	7	0		0		-	-
long	f	7	0		0		-	-
long	f	7	0		0		-	-
long	f	7	0		0		-	-
long	f	7	0		0		-	-
long	m	7	0		0		-	-
long	m	7	0		0		-	-
long	m	7	0		0		-	-
long	m	7	0		0		-	-
long	m	7	0		0		-	-
long	m	7	0		0		-	-
long	m	7	0		0		-	-
long	f	7	1	4032	1	4243	0	1
short	f	7	0		0		-	-
short	f	7	1	66	0		1	0
short	f	7	1	694	0		1	0
short	f	7	1	28	0		1	0
short	f	7	1	62	0		1	0
short	f	7	1	843	0		1	0
short	m	7	1	352	0		1	0
short	f	7	1	16	1	80	0	1
short	m	7	1	58	1	62	0	1
short	m	7	1	49	1	190	0	1
short	m	7	1	314	1	3601	0	1
short	m	7	1	76	1	286	0	1
short	m	7	1	970	1	110	0	1
short	f	7	1	38	1	54	0	1
short	f	7	1	125	1	137	0	1
short	f	7	1	60	1	390	0	1
short	m	7	1	20	1	538	0	1
short	m	7	1	3	1	81	0	1
short	m	7	1	70	1	1622	0	1
short	m	7	1	57	1	390	0	1

## Sheet: T. confusm
Strain	Replicate line	Sex_beetle	localization	latency localization	predation	latency predation	escape after localization	predation after localization
Long	A	Female	0		0		-	-
Long	A	Female	0		0		-	-
Long	A	Female	0		0		-	-
Long	A	Female	0		0		-	-
Long	A	Female	0		0		-	-
Long	A	Female	0		0		-	-
Long	A	Female	0		0		-	-
Long	A	Female	0		0		-	-
Long	A	Female	0		0		-	-
Short	A	Female	0		0		-	-
Short	A	Female	0		0		-	-
Long	A	Female	0		0		-	-
Long	A	Female	0		0		-	-
Long	A	Female	0		0		-	-
Long	A	Female	0		0		-	-
Long	A	Female	0		0		-	-
Long	A	Female	0		0		-	-
Long	A	Female	0		0		-	-
Long	A	Female	0		0		-	-
Long	A	Female	0		0		-	-
Long	A	Female	0		0		-	-
Long	A	Female	0		0		-	-
Long	A	Female	0		0		-	-
Long	A	Female	0		0		-	-
Long	A	Female	0		0		-	-
Long	B	Female	0		0		-	-
Long	B	Female	0		0		-	-
Long	B	Female	0		0		-	-
Long	B	Female	0		0		-	-
Long	B	Female	0		0		-	-
Long	B	Female	0		0		-	-
Long	B	Female	0		0		-	-
Long	B	Female	0		0		-	-
Long	B	Female	0		0		-	-
Long	B	Female	0		0		-	-
Long	B	Female	0		0		-	-
Long	B	Female	0		0		-	-
Long	B	Female	0		0		-	-
Long	B	Female	0		0		-	-
Long	B	Female	0		0		-	-
Long	B	Female	0		0		-	-
Long	B	Female	0		0		-	-
Long	B	Female	0		0		-	-
Long	B	Female	0		0		-	-
Long	B	Female	0		0		-	-
Long	B	Female	0		0		-	-
Long	B	Female	0		0		-	-
Long	B	Female	0		0		-	-
Long	B	Female	0		0		-	-
Long	B	Female	0		0		-	-
Long	B	Female	0		0		-	-
Long	B	Female	0		0		-	-
Long	B	Female	0		0		-	-
Long	B	Female	0		0		-	-
Long	B	Female	0		0		-	-
Long	B	Female	0		0		-	-
Short	B	Female	0		0		-	-
Long	C	Male	0		0		-	-
Long	C	Male	0		0		-	-
Long	C	Male	0		0		-	-
Long	C	Male	0		0		-	-
Long	C	Female	0		0		-	-
Long	C	Female	0		0		-	-
Long	C	Female	0		0		-	-
Long	C	Female	0		0		-	-
Long	C	Female	0		0		-	-
Long	C	Female	0		0		-	-
Long	C	Female	0		0		-	-
Long	C	Female	0		0		-	-
Long	C	Female	0		0		-	-
Long	C	Female	0		0		-	-
Long	C	Female	0		0		-	-
Long	C	Female	0		0		-	-
Long	C	Female	0		0		-	-
Long	C	Female	0		0		-	-
Long	C	Female	0		0		-	-
Long	C	Female	0		0		-	-
Long	C	Female	0		0		-	-
Long	C	Female	0		0		-	-
Long	C	Female	0		0		-	-
Long	C	Female	0		0		-	-
Long	C	Female	0		0		-	-
Long	C	Female	0		0		-	-
Long	C	Female	0		0		-	-
Short	C	Female	0		0		-	-
Short	A	Female	1	136	0		1	0
Short	A	Female	1	33	0		1	0
Short	A	Female	1	350	0		1	0
Long	A	Female	1	3255	0		1	0
Long	A	Female	1	2047	0		1	0
Long	A	Female	1	3379	0		1	0
Long	A	Female	1	2262	0		1	0
Short	A	Female	1	89	0		1	0
Short	A	Female	1	12	0		1	0
Short	A	Female	1	781	0		1	0
Short	A	Female	1	38	0		1	0
Long	A	Female	1	59	0		1	0
Long	A	Female	1	2510	0		1	0
Short	A	Female	1	456	0		1	0
Short	A	Female	1	160	0		1	0
Short	A	Female	1	51	0		1	0
Short	A	Female	1	43	0		1	0
Short	A	Female	1	84	0		1	0
Short	A	Female	1	1252	0		1	0
Short	A	Female	1	23	0		1	0
Short	A	Female	1	146	0		1	0
Long	A	Female	1	5046	0		1	0
Long	A	Female	1	4208	0		1	0
Long	A	Female	1	820	0		1	0
Short	A	Female	1	90	0		1	0
Long	A	Female	1	120	0		1	0
Long	A	Female	1	769	0		1	0
Short	A	Female	1	75	0		1	0
Short	A	Female	1	40	0		1	0
Long	A	Female	1	317	0		1	0
Long	B	Female	1	1336	0		1	0
Long	B	Female	1	4160	0		1	0
Long	B	Female	1	503	0		1	0
Short	B	Female	1	34	0		1	0
Short	B	Female	1	431	0		1	0
Short	B	Female	1	739	0		1	0
Short	B	Female	1	98	0		1	0
Short	B	Female	1	218	0		1	0
Long	C	Male	1	1781	0		1	0
Long	C	Male	1	2402	0		1	0
Short	C	Female	1	206	0		1	0
Short	C	Female	1	62	0		1	0
Short	C	Female	1	78	0		1	0
Short	C	Female	1	507	0		1	0
Short	C	Female	1	520	0		1	0
Short	C	Female	1	587	0		1	0
Short	C	Female	1	3270	0		1	0
Short	C	Female	1	934	0		1	0
Short	C	Female	1	3174	0		1	0
Short	C	Female	1	556	0		1	0
Short	C	Female	1	3218	0		1	0
Short	C	Female	1	438	0		1	0
Short	A	Female	1	31	1	99	0	1
Short	A	Female	1	42	1	62	0	1
Short	A	Female	1	35	1	58	0	1
Short	A	Female	1	17	1	23	0	1
Short	A	Female	1	133	1	136	0	1
Short	A	Female	1	33	1	42	0	1
Short	A	Female	1	870	1	1820	0	1
Short	A	Female	1	56	1	118	0	1
Short	A	Female	1	58	1	84	0	1
Short	A	Female	1	20	1	6330	0	1
Short	A	Female	1	43	1	66	0	1
Short	A	Female	1	210	1	289	0	1
Short	A	Female	1	57	1	74	0	1
Long	A	Female	1	1812	1	2003	0	1
Long	A	Female	1		1		0	1
Long	A	Female	1	2112	1	2151	0	1
Short	A	Female	1	32	1	75	0	1
Short	A	Female	1	77	1	82	0	1
Short	A	Female	1	40	1	50	0	1
Short	A	Female	1	140	1	186	0	1
Short	A	Female	1	24	1	52	0	1
Short	A	Female	1	35	1	52	0	1
Short	A	Female	1	48	1	136	0	1
Long	A	Female	1	6110	1	6130	0	1
Long	A	Female	1	6145	1	6160	0	1
Long	A	Female	1	665	1	680	0	1
Long	A	Female	1	30	1	42	0	1
Long	A	Female	1	2850	1	2865	0	1
Long	A	Female	1	505	1	1489	0	1
Long	A	Female	1	3562	1	3643	0	1
Short	A	Female	1	24	1	43	0	1
Short	A	Female	1	9	1	15	0	1
Short	A	Female	1	38	1	205	0	1
Short	A	Female	1	108	1	368	0	1
Short	A	Female	1	80	1	142	0	1
Short	A	Female	1	55	1	75	0	1
Short	A	Female	1	30	1	38	0	1
Short	A	Female	1	259	1	272	0	1
Short	A	Female	1	66	1	72	0	1
Short	A	Female	1	17	1	19	0	1
Short	A	Female	1	76	1	97	0	1
Short	A	Female	1	23	1	26	0	1
Short	A	Female	1	23	1	693	0	1
Short	A	Female	1	773	1	4017	0	1
Long	A	Female	1	1137	1	4294	0	1
Long	A	Female	1	3155	1	3167	0	1
Short	A	Female	1	21	1	27	0	1
Short	A	Female	1	21	1	28	0	1
Short	A	Female	1	64	1	73	0	1
Short	A	Female	1	32	1	38	0	1
Short	A	Female	1	89	1	91	0	1
Short	A	Female	1	73	1	78	0	1
Short	A	Female	1	13	1	16	0	1
Short	A	Female	1	54	1	63	0	1
Short	A	Female	1	11	1	19	0	1
Short	A	Female	1	184	1	523	0	1
Short	A	Female	1	172	1	301	0	1
Long	A	Female	1	454	1	528	0	1
Long	A	Female	1	780	1	796	0	1
Long	A	Female	1	2600	1	2630	0	1
Long	A	Female	1	38	1	51	0	1
Long	A	Female	1	810	1	890	0	1
Long	A	Female	1	201	1	311	0	1
Short	A	Female	1	174	1	230	0	1
Short	A	Female	1	37	1	61	0	1
Short	A	Female	1	69	1	75	0	1
Short	A	Female	1	31	1	45	0	1
Short	A	Female	1	85	1	112	0	1
Short	A	Female	1	98	1	137	0	1
Short	A	Female	1	304	1	1472	0	1
Short	A	Female	1	101	1	110	0	1
Short	A	Female	1	15	1	62	0	1
Short	A	Female	1	313	1	597	0	1
Long	A	Female	1	1255	1	1257	0	1
Long	A	Female	1	332	1	440	0	1
Long	A	Female	1	337	1	440	0	1
Long	A	Female	1	179	1	1780	0	1
Long	A	Female	1	4752	1	4753	0	1
Long	A	Female	1	122	1	148	0	1
Long	A	Female	1	800	1	827	0	1
Long	A	Female	1	264	1	2639	0	1
Short	B	Female	1	307	1	374	0	1
Short	B	Female	1	164	1	176	0	1
Short	B	Female	1	46	1	356	0	1
Short	B	Female	1	2025	1	2042	0	1
Short	B	Female	1	497	1	499	0	1
Short	B	Female	1	382	1	4520	0	1
Short	B	Female	1	19	1	22	0	1
Short	B	Female	1	35	1	50	0	1
Short	B	Female	1	21	1	31	0	1
Short	B	Female	1	506	1	607	0	1
Short	B	Female	1	21	1	48	0	1
Short	B	Female	1	40	1	130	0	1
Long	B	Female	1	1669	1	1694	0	1
Long	B	Female	1	367	1	407	0	1
Long	B	Female	1	2780	1	2806	0	1
Long	B	Female	1	2000	1	2020	0	1
Long	B	Female	1	2886	1	3277	0	1
Long	B	Female	1	4360	1	4368	0	1
Long	B	Female	1	605	1	1003	0	1
Long	B	Female	1	1945	1	1955	0	1
Long	B	Female	1	355	1	2902	0	1
Long	B	Female	1	2036	1	2037	0	1
Long	B	Female	1	457	1	484	0	1
Long	B	Female	1	2987	1	2990	0	1
Long	B	Female	1	5397	1	5427	0	1
Long	B	Female	1	3925	1	3930	0	1
Long	B	Female	1	4072	1	4377	0	1
Long	B	Female	1	4055	1	4065	0	1
Long	B	Female	1	185	1	197	0	1
Long	B	Female	1	3222	1	3454	0	1
Short	B	Female	1	190	1	250	0	1
Short	B	Female	1	172	1	192	0	1
Short	B	Female	1	147	1	152	0	1
Short	B	Female	1	292	1	281	0	1
Short	B	Female	1	138	1	195	0	1
Short	B	Female	1	20	1	30	0	1
Short	B	Female	1	3320	1	3352	0	1
Short	B	Female	1	450	1	3263	0	1
Short	B	Female	1	325	1	338	0	1
Short	B	Female	1	657	1	688	0	1
Short	B	Female	1	378	1	395	0	1
Short	B	Male	1	56	1	58	0	1
Short	B	Male	1	53	1	64	0	1
Short	B	Male	1	32	1	42	0	1
Short	B	Male	1	25	1	56	0	1
Short	B	Male	1	173	1	609	0	1
Short	B	Male	1	27	1	1632	0	1
Short	B	Male	1	42	1	46	0	1
Short	B	Male	1	352	1	972	0	1
Short	B	Male	1	56	1	2152	0	1
Short	B	Male	1	226	1	238	0	1
Short	B	Male	1	62	1	972	0	1
Short	B	Male	1	115	1	385	0	1
Long	B	Female	1	412	1	416	0	1
Long	B	Female	1	925	1	940	0	1
Long	B	Female	1	2290	1	2355	0	1
Long	B	Female	1	2355	1	2340	0	1
Long	B	Female	1	3317	1	3351	0	1
Long	B	Female	1	2120	1	2128	0	1
Long	B	Female	1	630	1	632	0	1
Long	B	Female	1	1520	1	1522	0	1
Short	B	Female	1	1039	1	1040	0	1
Short	B	Female	1	220	1	22	0	1
Short	B	Female	1	198	1	202	0	1
Short	B	Female	1	18	1	76	0	1
Short	B	Female	1	854	1	875	0	1
Short	B	Female	1	90	1	218	0	1
Short	B	Female	1	71	1	98	0	1
Short	B	Female	1	2420	1	2422	0	1
Short	B	Female	1	3612	1	3614	0	1
Short	B	Female	1	33	1	132	0	1
Short	B	Female	1	37	1	84	0	1
Short	B	Female	1	52	1	60	0	1
Short	B	Female	1	35	1	146	0	1
Short	B	Female	1	38	1	110	0	1
Short	B	Female	1	73	1	81	0	1
Short	B	Female	1	78	1	118	0	1
Short	B	Female	1	364	1	432	0	1
Short	B	Female	1	307	1	4865	0	1
Short	B	Female	1	725	1	777	0	1
Long	C	Male	1	859	1	919	0	1
Long	C	Male	1	4967	1	4978	0	1
Long	C	Male	1	4632	1	4634	0	1
Long	C	Male	1	2917	1	3110	0	1
Long	C	Male	1	5360	1	5365	0	1
Long	C	Male	1	617	1	1643	0	1
Long	C	Female	1	5265	1	5270	0	1
Long	C	Female	1	146	1	155	0	1
Long	C	Female	1	2793	1	2947	0	1
Long	C	Female	1	466	1	478	0	1
Long	C	Female	1	2260	1	2277	0	1
Long	C	Female	1	3567	1	3792	0	1
Long	C	Female	1	419	1	437	0	1
Short	C	Female	1	1062	1	2985	0	1
Short	C	Female	1	17	1	1052	0	1
Short	C	Female	1	3	1	13	0	1
Short	C	Female	1	225	1	1349	0	1
Short	C	Female	1	9	1	87	0	1
Short	C	Female	1	45	1	298	0	1
Short	C	Female	1	170	1	172	0	1
Short	C	Female	1	268	1	3554	0	1
Short	C	Female	1	277	1	289	0	1
Short	C	Female	1	252	1	540	0	1
Long	C	Female	1	6623	1	6690	0	1
Long	C	Female	1	1753	1	1755	0	1
Long	C	Female	1	2938	1	2940	0	1
Long	C	Female	1	2300	1	2305	0	1
Long	C	Female	1	2533	1	2535	0	1
Long	C	Female	1	2703	1	2712	0	1
Long	C	Female	1	501	1	503	0	1
Short	C	Female	1	270	1	280	0	1
Short	C	Female	1	170	1	184	0	1
Short	C	Female	1	120	1	133	0	1
Short	C	Female	1	88	1	456	0	1
Short	C	Female	1	109	1	1157	0	1
Short	C	Female	1	200	1	225	0	1
Short	C	Female	1	42	1	46	0	1
Short	C	Female	1	85	1	370	0	1
Short	C	Female	1	37	1	590	0	1
Short	C	Female	1	145	1	1577	0	1
Short	C	Female	1	710	1	2600	0	1
Long	C	Female	1	1508	1	1540	0	1
Long	C	Female	1	1622	1	1637	0	1
Long	C	Female	1	306	1	312	0	1
Long	C	Female	1	275	1	3602	0	1
Long	C	Female	1	140	1	141	0	1
Long	C	Female	1	2475	1	2480	0	1
Long	C	Female	1	4350	1	4370	0	1
Long	C	Female	1	1308	1	1312	0	1
Long	C	Female	1	1290	1	5020	0	1
Long	C	Female	1	1280	1	1465	0	1
Short	C	Female	1	212	1	347	0	1
Short	C	Female	1	35	1	3454	0	1
Short	C	Female	1	114	1	435	0	1
Short	C	Female	1	84	1	283	0	1
Short	C	Female	1	390	1	462	0	1
Short	C	Female	1	14	1	362	0	1
Short	C	Female	1	188	1	205	0	1
Short	C	Female	1	461	1	965	0	1
Short	C	Female	1	286	1	355	0	1
Short	C	Female	1	357	1	479	0	1
Short	C	Female	1	156	1	299	0	1
Short	C	Female	1	61	1	79	0	1
Short	C	Female	1	135	1	241	0	1
Short	C	Female	1	132	1	249	0	1
Short	C	Female	1	28	1	42	0	1
Short	C	Female	1	533	1	2005	0	1
Short	C	Female	1	416	1	476	0	1
Short	C	Female	1	57	1	60	0	1
Short	C	Female	1	1192	1	1214	0	1
Short	C	Female	1	1745	1	4814	0	1
Short	C	Female	1	100	1	4400	0	1
Short	C	Female	1	154	1	6734	0	1
Short	C	Female	1	223	1	1510	0	1
Short	C	Female	1	133	1	612	0	1
Short	C	Female	1	261	1	2060	0	1

## Sheet: Freezing T. castaneum
strain	replicate	sex	freeze	predation
long	a	male	1	1
long	a	male	1	0
long	a	male	1	1
long	a	male	1	1
long	a	male	1	0
long	a	male	1	0
long	a	male	1	1
long	a	male	1	1
long	a	male	1	0
long	a	male	1	0
long	a	male	1	1
long	a	male	1	1
long	a	female	1	0
long	a	female	1	1
long	a	female	1	0
long	a	female	1	0
long	a	female	1	0
long	a	female	1	0
long	a	female	1	0
long	a	female	1	1
long	a	female	1	0
long	a	female	1	1
long	a	female	1	0
long	a	female	1	0
long	b	male	1	0
long	b	male	1	0
long	b	male	1	0
long	b	male	1	0
long	b	male	1	0
long	b	male	1	0
long	b	male	1	0
long	b	male	1	0
long	b	male	1	0
long	b	male	1	0
long	b	female	1	0
long	b	female	1	0
long	b	female	1	0
long	b	female	1	0
long	b	female	1	0
long	b	female	1	0
long	b	female	1	1
long	b	female	1	0
long	b	female	1	1
long	b	female	1	0
short	a	male	0	1
short	a	male	0	0
short	a	male	0	0
short	a	male	0	0
short	a	male	0	1
short	a	male	0	0
short	a	male	0	1
short	a	male	0	1
short	a	male	0	0
short	a	male	0	0
short	a	male	0	1
short	a	male	0	1
short	a	female	0	0
short	a	female	0	0
short	a	female	0	0
short	a	female	0	1
short	a	female	0	0
short	a	female	0	0
short	a	female	0	0
short	a	female	0	0
short	a	female	0	1
short	a	female	0	1
short	b	male	0	1
short	b	male	0	1
short	b	male	0	1
short	b	male	0	1
short	b	male	0	1
short	b	male	0	1
short	b	male	0	1
short	b	male	0	1
short	b	male	0	0
short	b	male	0	1
short	b	female	0	1
short	b	female	0	1
short	b	female	0	1
short	b	female	0	0
short	b	female	0	1
short	b	female	0	0
short	b	female	0	0
short	b	female	0	0
short	b	female	0	1
short	b	female	0	0

## Sheet: Sheet3
strain	freeze	predation
long	1	1
long	1	1
long	1	1
long	1	0
long	1	1
long	1	0
long	1	0
long	1	0
long	1	0
long	1	0
long	1	0
long	1	0
long	1	0
long	1	1
long	1	0
long	1	0
long	1	0
long	1	0
long	1	1
long	1	0
long	1	0
short	0	0
short	0	0
short	0	1
short	0	0
short	0	0
short	0	1
short	0	0
short	0	1
short	0	1
short	0	1
short	0	0
short	0	1
short	0	1
short	0	1
short	0	1
short	0	1
short	0	1
short	0	1
short	0	1
short	0	1
